# Supplementary material for: Interaction of LARP4 to filamin A mechanosensing domain regulates cell migrations
Source: Front Cell Dev Biol. 2023 Apr 24;11:1152109. doi: 10.3389/fcell.2023.1152109 (PMC10164935; doi:10.3389/fcell.2023.1152109)
Supplement: Supplementary file 3 [file DataSheet4.ZIP]

Archive with 1 entries (1 files):
- LARP4-KD phalloidin568-3D structure.avi
